# Supplementary material for: Quantitative Characterization of Macrophage, Lymphocyte, and Neutrophil Subtypes Within the Foreign Body Granuloma of Human Mesh Explants by 5-Marker Multiplex Fluorescence Microscopy
Source: Front Med (Lausanne). 2022 Feb 15;9:777439. doi: 10.3389/fmed.2022.777439 (PMC8887619; doi:10.3389/fmed.2022.777439)
Supplement: Supplementary file 1 [file Data_Sheet_1.zip]

Archive with 5 entries (5 files):
- Supplementary Material 1.JPEG
- Supplementary Material 2.JPEG
- Supplementary Material 3.pdf
- Supplementary Material 4.pdf
- Supplementary Material 5.pdf
